# Supplementary material for: Transforming Growth Factor Beta 2 (TGFB2) and Interferon Gamma Receptor 2 (IFNGR2) mRNA Levels in the Brainstem Tumor Microenvironment (TME) Significantly Impact Overall Survival in Pediatric DMG Patients
Source: Biomedicines. 2024 Jan 15;12(1):191. doi: 10.3390/biomedicines12010191 (PMC10813255; doi:10.3390/biomedicines12010191)
Supplement: Supplementary file 1 [file biomedicines-12-00191-s001.zip]

Archive with 1 entries (1 files):
- biomedicines-2764446-supplementary.pdf
